# Supplementary material for: Long-term safety and efficacy of deoxycytidine/deoxythymidine in treatment of POLG-related disorders
Source: Neurotherapeutics. 2026 Jun 15;23(4):e00945. doi: 10.1016/j.neurot.2026.e00945 (PMC13285371; doi:10.1016/j.neurot.2026.e00945)
Supplement: Multimedia component 1 [file mmc1.xlsx]

## Sheet: NMDS I-III
Newcastle Mitochondrial Disease Scale scores (Sections I-III)
Patient	Baseline	1 month	3 months	6 months	12 months	18 months	24 months	30 months	36 months	42 months
1	20	19	17	16	15	15	18	16	14	14
2	38	30	28	25	25	26	28	24	26	26
3	18	16	13	14	9	9	3
4	33	29	23	22	25	34	21	20	22
5	10	9	9	9
6	33	19	15	9	9	12	14
7	33	32	31	31	26	27	27	27	29
8	21	21	14	15	17	19	21	22
9	29	23	22	22	24	22	18
10	38	38	38	39
11	34	33	35	31
12	24	21	23	17	15
13	40	26	25	22	28	25
14	31	21	20	17	16	16
15	5	7	5	6	4
16	32	30	n/a	28	31
17	5	5	n/a	4	4
18	32	28	35
19	64	62
20	44	33	32	32	24	25
21	36	31	36	36	31
22	45	44	38	37	38
23	17	14	13	10	11
24	25	24	23	23
25	65	ND	66
Mean	30.88	25.625	25.5	21.1364	19.5556	20.9091	18.75	21.8	22.75
Standard deviation	14.867	12.3105	13.28	10.3799	9.8651	7.43579	7.8876	4.14729	6.5
Standard error	3.03471	2.4621	2.8313	2.213	2.32523	2.24197	2.78869	1.85472	3.25
p value		<0.001	<0.001	<0.001	<0.001	0.003	0.011	0.063	0.063
Estimated difference from baseline (95% CI)		-3.5 (-2.0 to -∞)	-5.5 (-3.0 to -∞)	-6.5 (-4.0 to -∞)	-7.5 (-5.5 to -∞)	-10.0 (-6.0 to -∞)	-10.9 (-6.0 to -∞)	-6.5 (+1.0 to -∞)	-8.25 (-4.0 to -∞)
A paired one-tailed Wilcoxon signed rank test was used to compare each timepoint to baseline. The ∞ and -∞ symbols are used when the statistical analysis algorithm does not allow calculation of a maximum or minimum for the 95% confidence interval range. Grey boxes reflect no data because of withdrawal from the study. Black boxes reflect no data because of death of the patient. Empty boxes reflect…

## Sheet: GDF15 
Serum GDF-15 levels
Patient	Baseline	1 month	2 months	3 months	6 months	12 months	18 months	24 months	30 months	36 months	42 months
1	631	632	602	735	616	581	609	ND	784	ND	566
2	2340	1242	812	839	715	845	1622	2606	> 6000	ND (speciment handling error)	2184
3	528	ND	398	348	324	542	302	409
4	925	808	567	565	493	560	ND	587	624
5	579	552	511	493	605
6	792	490	466	830	737	ND	523	528
7	680	661	616	602	712	864	787	595	ND	888
8	>6000	>6000	>6000	>6000	>6000	>6000	>6000	>6000	>6000
9	2354	1301	961	936	1866	1331	4023	>6000
10	447	389	ND	351	619
11	1131	1631	ND	1010	>6000
12	ND	ND	ND	360	442	398
13	>6000	ND	2176	3490	2795	5487	1809
14	>6000	ND	ND	5780	>6000	5003	>6000
15	329	ND	ND	325	393	293
16	1122	ND	ND	ND	ND	744
17	628	ND	ND	ND	ND	841
18	>6000	ND	ND	ND
19	403	ND
20	731	ND	ND	798	857	ND	731
21	1007	ND	ND	1410	1694	1273
22	1150	ND	ND	537	547	573
23	674	ND	ND	ND	635	480
24	2149	ND	ND	2138	2083
25	4690	ND	ND	>6000
Mean	1164.5	856.222	789.889	1197.06	949	1321	1300.75	945
Standard deviation	1030.98	430.496	548.014	1382.95	707.857	1621.79	1221.34	931.5
p value		0.049	0.004	0.032	0.17	0.055	0.34	0.22
Estimated difference from baseline (95% CI)		-151 (-9 to -∞)	-285 (-68 to -∞)	-104 (-8.5 to -∞)	-63 (44 to -∞)	-199 (9.5 to -∞)	-81 (824 to -∞)	-119 (266 to -∞)
All values are in pg/ml. The normal range is <750 pg/ml; abnormal results are in bold. A paired one-tailed Wilcoxon signed rank test was used to compare each timepoint to baseline. Patients 7, 12, 13, 14, 16, 17, 18, 19, and 23 were not included in statistical analyses as baseline values were either above the laboratory's upper limit for quantification or not available, or there were no subsequen…

## Sheet: NMDS IV
NMDS Section IV
Patient	Baseline	1 month	3 months	6 months	12 months	18 months	24 months	30 months	36 months	42 months
1	13.3	14.6	14.6	12	10	8	8	10	6.3	9.6
2	18	18	15.8	15	15.4	12.5	12	13.3	13.3	13.8
3	16	16	10	14.5	6.3	4.2	9.2
4	15	15	13.8	15.4	17.5	25	15.8	10.8	12.9
5	7.5	7.5	7.5	7.5*
6	19.6	15.8	11.3	9.2	23.8	16.6	12.9
7	15.4	15	12	7.1	7.1	10.8	5.8	2.9	2.9
8	7.5	13.8	9.2	10.4	9.2	10	14.2	10.42
9	16.6	8	10	13.8	10	10.8	10.4
10	17.2	15.6	17.2	19.3
11	11.5	17.2	18.2	16.7
12	9.2	12.1	10.8	8.3	9
13	17.2	14	16.1	13.5	13.5	10.9
14	14.2	14.2	16.25	13	15	15.4
15	8.8	5.8	5.8	8.3	5.4
16	14.6	ND	ND	17.9	15.8
17	4.2	ND	ND	10.8	7.9
18	18.3	15.8	18
Mean	13.5611	13.65	12.9094	12.825	11.85	12.42	11.0375	9.484	8.85
Standard deviation	4.43477	3.54833	3.86455	3.61322	5.1749	5.62866	3.32778	3.89824	5.10261
p value		0.28	0.14	0.26	0.15	0.065	0.055	0.063	0.063
Estimated difference from baseline (95% CI)		-0.9 (+1.9 to -∞)	-1.2 (+0.48 to -∞)	-0.8 (+1.2 to to -∞)	-1.4 (+0.75 to -∞)	-4.2 (+1.9 to -∞)	-5.9 (+0.25 to -∞)	-4.2 (+2.9 to -∞)	-6.4 (-2.1 to -∞)
	A paired one-tailed Wilcoxon signed rank test was used to compare each timepoint to baseline. The ∞ and -∞ symbols are used when the statistical analysis algorithm does not allow calculation of a maximum or minimum for the 95% confidence interval range. Grey boxes reflect no data because of withdrawal from the study. Black boxes reflect no data because of death of the patient. Empty boxes reflect…

## Sheet: Wisc QOL
Wisconsin Quality of Life Client Questionnaire scores
Patient	Baseline	1 month	3 months	6 months	12 months	18 months
19*	ND	ND
20	0.82	0.91	1.3	1	0.95	1.33
21	1.44	1.54	2.08	2.05	1.38
22	0.19	0.32	0.67	0.86	1.85
23	0.48	1.61	1.44	1.31	1.32
24	2.33	2.36	2.23	2.23
25	0.88	n/a, removed from protocol	ND
Mean	1.02333	1.348	1.544	1.49	1.375	1.33
Standard deviation	0.765837	0.771084	0.630896	0.618587	0.369369
p value		0.031	0.063	0.063	0.125
Estimated difference from baseline (95% CI)		0.11 (0.03 to ∞)	0.48 (-0.1 to ∞)	0.63 (0.18 to ∞)	0.64 (-0.06 to ∞)
A paired one-tailed Wilcoxon signed rank test was used to compare each timepoint to baseline. The ∞ and -∞ symbols are used when the statistical analysis algorithm does not allow calculation of a maximum or minimum for the 95% confidence interval range. * Patient 19's questionnaires had too many non-responses to generate a score. Grey boxes reflect no data because of of withdrawal from the study.…

## Sheet: Normalized QOL
Normalized Quality of Life Questionnaire scores
Patient	Baseline	1 month	3 months	6 months	12 months	18 months	24 months	30 months	36 months	42 months
1	3.02273	3.31818	3.31818	2.72727	2.27273	1.81818	1.81818	2.27273	1.43182	2.18182
2	4.09091	4.09091	3.59091	3.40909	3.5	2.84091	2.72727	3.02273	3.02273	3.13636
3	3.63636	3.63636	2.27273	3.29545	1.43182	0.954545	2.09091
4	3.40909	3.40909	3.13636	3.5	3.97727	5.68182	3.59091	2.45455	2.93182
5	1.70455	1.70455	1.70455	1.70455
6	4.45455	3.59091	2.56818	2.09091	5.40909	3.77273	2.93182
7	3.5	3.40909	2.72727	1.61364	1.61364	2.45455	1.31818	0.659091	0.659091
8	1.70455	3.13636	2.09091	2.36364	2.09091	2.27273	3.22727	2.36818
9	3.77273	1.81818	2.27273	3.13636	2.27273	2.45455	2.36364
10	3.90909	3.54545	3.90909	4.38636
11	2.61364	3.90909	4.13636	3.79545
12	2.09091	2.75	2.45455	1.88636	2.04545
13	3.90909	3.18182	3.65909	3.06818	3.06818	2.47727
14	3.22727	3.22727	3.69318	2.95455	3.40909	3.5
15	2	1.31818	1.31818	1.88636	1.22727
16	3.31818	ND	ND	4.06818	3.59091
17	0.954545	ND	ND	2.45455	1.79545
18	4.15909	3.59091	4.09091
19	ND	ND
20	7.26666	6.96666	5.66666	6.66666	6.83333	5.56666
21	5.19999	4.86666	3.06666	3.16666	5.39999
22	9.36666	8.93332	7.76666	7.13333	3.83333
23	8.39999	4.63333	5.19999	5.63333	5.59999
24	2.23333	2.13333	2.56666	2.56666
25	7.06666	ND	ND
Mean	3.95877	3.67475	3.39094	3.34125	3.2984	3.07218	2.50852	2.15545	2.01136	2.65909
Standard deviation	2.1386	1.70593	1.47132	1.49645	1.6379	1.46877	0.756313	0.885964	1.15968	0.674966
p value		0.07	0.021	0.059	0.041	0.042	0.074	0.063	0.063
Estimated difference from baseline (95% CI)		0.33 (-0.11 to ∞)	0.62 (0.15 to ∞)	0.43 (-0.03 to ∞)	0.59 (0.02 to ∞)	1.02 (0.06 to ∞)	1.33 (-0.06 to ∞)	0.96 (-0.67 to ∞)	1.46 (0.48 to ∞)
A higher normalized QOL score indicates lower QOL
Normalized scores were calculated as follows:
	NMDS: Normalized NMDS score = [(NMDS score)/(maximum possible NMDS score)]*10
	WQLCQ: Normalized WQLCQ score = (3 - WQLCQ score)*3.333333
A paired one-tailed Wilcoxon signed rank test was used to compare each timepoint to baseline. The ∞ and -∞ symbols are used when the statistical analysis algorithm does not allow calculation of a maximum or minimum for the 95% confidence interval range. * Patient 19's questionnaires had too many non-responses to generate a score. Grey boxes reflect no data because of of withdrawal from the study.…

## Sheet: Seizure Frequency
Seizure Frequency
Patient	Baseline	3 months	6 months	12 months	18 months	24 months	30 months	36 months	42 months
1	0 seizures in 6 mths before enrolment	No change. Seizure-free.	No change. Seizure-free.	No change. Seizure-free.	No change. Seizure-free.	No change. Seizure-free.	No change. Seizure-free.	No change. Seizure-free.	No change. Seizure-free.
2	1 episode of SE in 6 mths before enrolment. Daily myoclonic jerks.	Improved. No seizures. Myoclonic jerks resolved.	Improved. No seizures.	No change. Had seizure recurrence with attempt of wean of clobazam.	Improved. 1 seizure in context of infection.	Improved. 1 seizure in context of infection.	Improved. No seizures.	Improved. 1 seizure in context of infection.	Improved. No seizures.
3	0 seizures in 6 mths before enrolment	No change. Seizure-free.	No change. Seizure-free.	No change. Seizure-free.	No change. Seizure-free.	No change. Seizure-free.	No change. Seizure-free.	No change. Seizure-free.	No change. Seizure-free.
4	5-6 head drop seizures/day	No change. Still having daily head drops.	No change. Still having daily head drops.	No change. Still having daily head drops.	No change. Still having daily head drops.	Improved. Head drops resolved.	Improved. Head drops resolved.	No change. Head drops daily again.
5	No history of seizures	-	-
6	2 seizures (both prolonged) in 6 months before enrolment	Improved. 2 brief (~10-sec) sz in past 3 months.	Improved. One ~30-sec seizure with attempt of wean of topiramate.	No change. Four seizures in past 6 months (all < 5 minutes).	No change. Three seizure in past 6 months (all < 5 minutes).	No change. Approximately 1 seizure/month.
7	Many myoclonic jerks per day	Improved. Reduction in myoclonic jerks.	Improved. Reduction in myoclonic jerks.	Improved. Reduction in myoclonic jerks.	Improved. Reduction in myoclonic jerks.	Improved. Reduction in myoclonic jerks.	Improved. Reduction in myoclonic jerks.	Improved. Reduction in myoclonic jerks.
8	No history of seizures	-	-	-	-	-	-
9	Continuous hemiclonic jerking (EPC)	Improved. Significant reduction in jerks.	Improved. Jerks essentially resolved (occurring rarely, in times of illness).	Improved. Jerks essentially resolved (occurring rarely, in times of illness).	Improved. Jerks essentially resolved (occurring rarely, in times of illness).	Improved. Jerks essentially resolved (occurring rarely, in times of illness).
10	Continuous hemiclonic jerking (EPC)	No change. Ongoing EPC.	No change. Ongoing EPC.
11	Continuous multifocal jerking (EPC)	No change. Ongoing EPC.	Improved. Marked reduction in jerks. Had 1 admission for SE in context of viral URTI.
12	No history of seizures	-	-	-
13	In 6 months prior to enrolment, had 1 admission for SE and having daily myoclonic jerks.	No change. 1 admission for SE.	Improved. Seizure-free.	Improved. 1-2 times per week has cluster of events of eye-rolling and head drops.	Improved. Seizure-free.
14	No history of seizures	-	-	-	-	-
15	No history of seizures	-	-	-
16	Two admissions with SE in 6 months before enrolment	Improved. Only 3 brief seizures over past 3 months (no admissions to hospital.	Improved. Only 2 seizures over past 3 months (both ~10 seconds in duration).	Improved. Only 2 seizures over past 6 months (both 6-10 seconds in duration).
17	No history of seizures	-	-	-
18	Three admissions with SE in 6 months before enrolment	Improved. Seizure frequency reduced.
19	~2 focal-to-bilateral tonic-clonic seizures/day in 6 months before enrolment
20	No history of seizures	-	-	-	-
21	Seizures every 1-2 months in 6 months before enrolment	Improved. No seizures.	Improved. Only 1 seizure in past 3 months.	Improved. No seizures in past 6 months.
22	Seizures every 2 days at baseline (may have multiple/day)	No change.	Improved. > 50% reduction in seizure frequency.	Improved. > 50% reduction in seizure frequency.
23	Focal seizures every 1-2 weeks at baseline	No change. Seizures every 2 weeks, though less severe.	Improved. Seizures now once per month.	Improved. Seizures approximately once every 3 weeks.
24	0 seizures in 6 mths before enrolment	No change. No seizures.	No change. No seizures.
25	No history of seizures	-
