# Supplementary material for: Long-term safety and efficacy of deoxycytidine/deoxythymidine in treatment of POLG-related disorders
Source: Neurotherapeutics. 2026 Jun 15;23(4):e00945. doi: 10.1016/j.neurot.2026.e00945 (PMC13285371; doi:10.1016/j.neurot.2026.e00945)
Supplement: Multimedia component 3 [file mmc3.xlsx]

## Sheet: NMDS I-III
Newcastle Mitochondrial Disease Scale scores (Sections I-III)
Patient	Baseline	1 month	3 months	6 months	12 months	18 months	24 months	30 months	36 months	42 months
	Onset < 12 y
1	20	19	17	16	15	15	18	16	14	14
2	38	30	28	25	25	26	28	24	26	26
3	18	16	13	14	9	9	3
4	33	29	23	22	25	34	21	20	22
5	10	9	9	9
7	33	32	31	31	26	27	27	27	29
8	21	21	14	15	17	19	21	22
9	29	23	22	22	24	22	18
10	38	38	38	39
11	34	33	35	31
12	24	21	23	17	15
13	40	26	25	22	28	25
14	31	21	20	17	16	16
15	5	7	5	6	4
16	32	30	n/a	28	31
17	5	5	n/a	4	4
18	32	28	35
19	64	62
24	25	24	23	23
	Onset 12 y - 30 y
6	33	19	15	9	9	12	14
21	36	31	36	36	31
22	45	44	38	37	38
23	17	14	13	10	11
	Onset > 30 y
20	44	33	32	32	24	25
25	65	ND	66

## Sheet: GDF-15
Serum GDF-15 levels
Patient	Baseline	1 month	2 months	3 months	6 months	12 months	18 months	24 months	30 months	36 months	42 months
	Onset < 12 y
1	631	632	602	735	616	581	609	ND	784	ND	566
2	2340	1242	812	839	715	845	1622	2606	> 6000	ND (speciment handling error)	2184
3	528	ND	398	348	324	542	302	409
4	925	808	567	565	493	560	ND	587	624
5	579	552	511	493	605
7	680	661	616	602	712	864	787	595	ND	888
8	>6000	>6000	>6000	>6000	>6000	>6000	>6000	>6000	>6000
9	2354	1301	961	936	1866	1331	4023	>6000
10	447	389	ND	351	619
11	1131	1631	ND	1010	>6000
12	ND	ND	ND	360	442	398
13	>6000	ND	2176	3490	2795	5487	1809
14	>6000	ND	ND	5780	>6000	5003	>6000
15	329	ND	ND	325	393	293
16	1122	ND	ND	ND	ND	744
17	628	ND	ND	ND	ND	841
18	>6000	ND	ND	ND
19	403	ND
24	2149	ND	ND	2138	2083
	Onset 12 y - 30 y
6	792	490	466	830	737	ND	523	528
21	1007	ND	ND	1410	1694	1273
22	1150	ND	ND	537	547	573
23	674	ND	ND	ND	635	480
	Onset > 30 y
20	731	ND	ND	798	857	ND	731
25	4690	ND	ND	>6000
